# Supplementary material for: Emulsion Stabilization Strategies for Tailored Isocyanate Microcapsules
Source: Polymers (Basel). 2023 Jan 12;15(2):403. doi: 10.3390/polym15020403 (PMC9865233; doi:10.3390/polym15020403)
Supplement: Supplementary file 1 [file polymers-15-00403-s001.zip]

Archive with 1 entries (1 files):
- polymers-2122161-supplementary.pdf
